# Supplementary material for: The Effects of Intermittent Fasting Combined with Resistance Training on Lean Body Mass: A Systematic Review of Human Studies
Source: Nutrients. 2020 Aug 6;12(8):2349. doi: 10.3390/nu12082349 (PMC7468742; doi:10.3390/nu12082349)
Supplement: Supplementary file 1 [file nutrients-12-02349-s001.zip]

Archive with 2 entries (2 files):
- Supplementary material 1 PRISMA Checklist.docx
- Supplementary material 2 full search strategy.docx
